# Supplementary material for: The Spinal Cord as Organ of Risk: Assessment for Acute and Subacute Neurological Adverse Effects after Microbeam Radiotherapy in a Rodent Model
Source: Cancers (Basel). 2023 Apr 26;15(9):2470. doi: 10.3390/cancers15092470 (PMC10177263; doi:10.3390/cancers15092470)
Supplement: Supplementary file 1 [file cancers-15-02470-s001.zip]

Archive with 1 entries (1 files):
- cancers-2299396-supplementary.pdf
